# Supplementary material for: DNA barcoding of Culicoides biting midges (Diptera: Ceratopogonidae) and detection of Leishmania and other trypanosomatids in southern Thailand
Source: Parasit Vectors. 2025 May 29;18:194. doi: 10.1186/s13071-025-06812-0 (PMC12121006; doi:10.1186/s13071-025-06812-0)
Supplement: Supplementary file 6 — Additional file 6: Table S4. The haplotype distribution data of ITS1 sequences of L. martiniquensis and L. orientalis and SSU rRNA sequences of Crithidia spp. [file 13071_2025_6812_MOESM6_ESM.xlsx]

## Sheet: Sheet1
Additional file: Supplementary Table S4, The haplotype distribution data of ITS1 sequences of L. martiniquensis and L. orientalis and SSU rRNA sequences of Crithidia sp.
Parasites pecies	Haplotype	Source	No.	Host (Accession numbers)
Leishmania martiniquensis	H1	Phuket	23	Human (KY982650)
		Trang		Human (KY982645, KY982641, KY982640, OR135548, KY982646)
		Songkhla		Human (GQ293226, GQ226034, OP698050, OP698049)
		Stun		Human (JX195637, JQ001751)
		Thailand		Rat (JQ866906)
		Songkhla		Se. khawi (MK603826)
		Songkhla		C. fulvus (OP698067), C. fordae (OP698066), C. peregrinus (OP698053, OP698052), C. mahasarakhamense (OP698065)
		Nakhon Si Thammarat		C. peregrinus (PQ805175, PQ805179, PQ805181)
		Surat Thani		C. huffi (PQ805183)
	H2	Songkhla	4	Se. khawi (MK603827, PP862808, PP862809, PP862810)
	H3	Trang, Krabi	2	Human (KY982649, KY982643)
	H4	Trang	2	Human (KY982648, KY982647)
	H5	Songkhla	1	sandfly (JQ866907)
	H6	Trang	2	Human (KY982651, KY982644)
	H7	Nakhon Si Thammarat	1	C. peregrinus (OR077859)
	H8	Nakhon Si Thammarat	1	C. oxystoma (OP698064)
	H9	Nakhon Si Thammarat	2	C. oxystoma (OP698063), C. peregrinus (OP698055)
	H10	Nakhon Si Thammarat	1	C. oxystoma (OP698062)
	H11	Nakhon Si Thammarat	1	C. oxystoma (OP698061)
	H12	Nakhon Si Thammarat	1	C. peregrinus (OP698057)
	H13	Nakhon Si Thammarat	1	C. oxystoma (OP698060)
	H14	Nakhon Si Thammarat	1	C. peregrinus (OP698054)
	H15	Nakhon Si Thammarat	1	C. oxystoma (OP698058)
	H16	Nakhon Si Thammarat	1	C. huffi (OP698051)
	H17	Nakhon Si Thammarat	1	C. peregrinus (PQ805171)
	H18	Nakhon Si Thammarat	6	C. peregrinus (PQ805172, PQ805173, PQ805176, PQ805177, PQ805178, PQ805180)
	H19	Nakhon Si Thammarat	1	C. peregrinus (PQ805174)
	H20	Surat Thani	2	C. huffi (PQ805182, PQ805185)
	H21	Surat Thani	1	C. huffi (PQ805184)
	H22	Surat Thani	1	C. huffi (PQ805186)
	H23	Surat Thani	1	C. huffi (PQ805187)
Leishmania orientalis	H1	Trang	33	Human (KY982675, KY982673, KY982670, KY982668, KY982667, KY982665, KY982664, KY982662, MH807729, MH807724, KY982674, MH807723, MH807725, MH807728)
		Songkhla		C. peregrinus (OP698056)
		Nakhon Si Thammarat		C. peregrinus (PQ805188, PQ805189, PQ805190, PQ805191, PQ805192, PQ805193, PQ805194, PQ805195, PQ805196, PQ805197, PQ805198, PQ805199, PQ805200, PQ805201, PQ805202, PQ805203, PQ805204, PQ805205)
	H2	Trang	2	Human (KY982676, KY982663)
	H3	Trang	1	Human (KY982672)
	H4	Trang	1	Human (KY982666)
	H5	Trang	3	Human (KY982661, KY982660, KY982659)
	H6	Kanchanaburi	1	Human (KX347438)
	H7	Trang	1	Human (MH807730)
	H8	Trang	1	Human (KY982677)
	H9	Trang	1	Human (KY982658)
	H10	Trang	1	Human (KY982671)
	H11	Trang	3	Human (JX195640, MH807727), Human (ON303842)
	H12	Songkhla	1	C. oxystoma (OP698059)
	H13	Trang	1	Human (MH807732)
	H14	Trang	1	Human (MH807731)
	H15	Songkhla	1	Se. khawi (PP862807)
	H16	Nakhon Si Thammarat	2	C. innoxius (PQ805206), C. guttifer (PQ805208)
	H17	Nakhon Si Thammarat	1	C. huffi (PQ805207)
	H18	Nakhon Si Thammarat	1	C. huffi (PQ805209)
	H19	Nakhon Si Thammarat	1	C. orientalis (PQ805210)
	H20	Nakhon Si Thammarat	1	C. guttifer (PQ805211)
	H21	Nakhon Si Thammarat	1	C. orientalis (PQ805212)
	H22	Surat Thani	1	C. huffi (PQ805213)
	H23	Surat Thani	1	C. innoxius (PQ805214)
	H24	Surat Thani	1	C. nigripes (PQ805215)
	H25	Surat Thani	1	C. huffi (PQ805216)
Crithidia sp.	H1	Krabi	1	C. subgenus Trithecoides (OP315269)
	H2	Krabi	3	C. subgenus Trithecoides (OP315268)
				Chrysops viduatus (PP447934), Culex torrentium (OP748981)
	H3	Russia	10	Calliphora uralensis (MT232052), Nemopoda nitidula (MT232055), Stomoxys calcitrans (MT232056), Anthomyia pluvialis (MT232057), Cynomya mortuorum (MT232051), Ochlerotatus cantans (OP748974), Helomyza sp. (MT232054), Mesembrina meridiana (MT232053)
				Unknow (KJ443344, KJ443345)
	H4	Nakhon Si Thammarat	11	C. peregrinus (OR077467, OR077454, OR077453, OR077452, OR077451)
		Nakhon Si Thammarat		C. peregrinus (PQ799326, PQ799327, PQ799328, PQ799329, PQ799330)
		Phatthalung		C. peregrinus (OP217136)
	H5	Phatthalung	1	C. peregrinus (OP217135)
	H6	Songkhla	2	C. elbeli (OP698048), C. peregrinus (OP698038)
	H7	Songkhla	1	C. orientalis (OP698047)
	H8	Songkhla	1	C. fordae (OP698046)
	H9	Songkhla	2	C. fordae (OP698045), C. peregrinus (OP698041)
	H10	Songkhla	1	C. oxystoma (OP698044)
	H11	Songkhla	2	C. oxystoma (OP698043), C. peregrinus (OP698039)
	H12	Songkhla	1	C. peregrinus (OP698042)
	H13	Songkhla	1	C. peregrinus (OP698040)
	H14	Nakhon Si Thammarat	5	C. peregrinus (OP698037, OR077466, OR077465, OR077464, OR077463)
		Songkhla		C. peregrinus (OP698037)
	H15	Nakhon Si Thammarat	1	C. peregrinus (OR077462)
	H16	Nakhon Si Thammarat	3	C. peregrinus (OR077461, OR077460, OR077459)
	H17	Nakhon Si Thammarat	1	C. peregrinus (OR077458)
	H18	Nakhon Si Thammarat	1	C. peregrinus (OR077457)
	H19	Nakhon Si Thammarat	1	C. peregrinus (OR077456)
	H20	Nakhon Si Thammarat	5	C. peregrinus (OR077455, OR077448, OR077445, OR077444, PQ799325)
	H21	Nakhon Si Thammarat	1	C. peregrinus (OR077450)
	H22	Nakhon Si Thammarat	1	C. peregrinus (OR077449)
	H23	Nakhon Si Thammarat	2	C. peregrinus (OR077447, OR077446)
	H24	Central African Republic	1	Glossina fuscipes fuscipes (MW694347)
	H25	Central African Republic	1	Glossina tabaniformis (MW694351)
	H26	Central African Republic	1	Glossina fuscipes fuscipes (MW694349)
	H27	Central African Republic	1	Glossina fuscipes fuscipes (MW694348)
	H28	Nakhon Si Thammarat	1	C. peregrinus (PQ799320)
	H29	Nakhon Si Thammarat	1	C. peregrinus (PQ799321)
	H30	Nakhon Si Thammarat	2	C. peregrinus (PQ799322, PQ799323)
	H31	Nakhon Si Thammarat	1	C. peregrinus (PQ799324)
